# Supplementary material for: mHealth Apps for Dementia, Alzheimer Disease, and Other Neurocognitive Disorders: Systematic Search and Environmental Scan
Source: JMIR Mhealth Uhealth. 2024 Jul 3;12:e50186. doi: 10.2196/50186 (PMC11255539; doi:10.2196/50186)
Supplement: Multimedia Appendix 2 [file mhealth_v12i1e50186_app2.xlsx]

## Sheet: Final codes
Initial screening	App Name	Link	6-month availability follow-up (June 10, 2023)	Authors credited	Author affiliations	Author Credentials	Information sources given (ex. were any peer-reviewed studies used for development, disclosed?)	References given (i.e., are they given or hyperlinked?)	Application ownership disclosed	Sponsorship disclosed	Application modified in the previous month	Creation/last modification date specified	Total Points (/9)	Commercialization	Rating (out of 5 stars, please include decimals)	Number of downloads	Year of creation	Date of latest update	Category/Tag (ex. [Google Play] Medical, Health & Fitness, Tools, etc [iOS] Medical, Health & Fitness, Lifestyle, Education, etc)	App Creators	Does the app address exercise?	Does the app address sleep?	Does the app address stress management?	Does the app address mental stimulation?	Does the app address eating and nutrition?	Does the app support social stimulation?	Does the app address sensory health?	Who is the app intended for?	Who is the app intended for (if more than one intended user)?	Who is the app intended for (if more than two intended users)?	Can users connect with professionals (ex. clinicians, counsellors, etc...)?	Can professionals remotely monitor users?	Can users set goals?	Can users track their progress toward these goals?	Can users track their habits (ex. sleep, eating, exercise, etc)?	Are there reminders features (ex. appointments, to-dos, time and date, etc)?	Does the app provide the user with information pertaining to Alzheimer's/dementia?	Does the app offer any diagnostic tools?	Are there features for app-users to exclusively connect (ex. in-app forums, chat features)?	Can app users connect/link with their family and/or friends for support?	Can app users link to social media to connect with the greater public?	Does the app contain game-based elements?	Is there disclosure of evidence-based information used (ex. clinical guidelines)?	Is there indication of consultation with an expert or team of experts (ex. clinicians, researchers, etc)?	Was the app's creation funded by a medical/healthcare organization?	Is any user data collected?	Is any user data shared with third parties?	Is user data encrypted?	Is any data linked to the user?
Article	Alzheimer’s Speed of Processing Game-ASPEN	https://play.google.com/store/apps/details?id=com.TinyHappySteps.Bird&hl=en_CA&gl=US	Available	0	0	0	1	0	1	0	0	1	3	Free	3.8	10K+	2017	September 11, 2017	Educational	Miscellaneous	No	No	No	Yes	No	No	No	People with Alzheimer's/dementia			No	No	No	No	No	No	No	No	No	No	No	Yes	Yes	No	No	Not Available	Not Available	Not Available	Not Available
Article	Dementia Clock	https://play.google.com/store/apps/details?id=com.wearingthegreen.pc.otdementiaclock	Available	0	0	0	1	1	1	0	0	1	4	Free	n/a	1K+	2015	February 21, 2016	Health & Fitness	Members of the public	No	No	No	No	No	No	No	People with Alzheimer's/dementia			No	No	No	No	No	Yes	No	No	No	No	No	No	No	No	No	Not Available	Not Available	Not Available	Not Available
Article	Dementia/Digital Diary/Clock	https://play.google.com/store/apps/details?id=com.fashmel.alzclock	Available	0	0	0	0	0	1	0	1	1	3	Free	4	10K+	2015	January, 8, 2023	Health & Fitness	Members of the public	No	No	No	No	No	No	No	People with Alzheimer's/dementia	Informal Caregivers	Friends or family who do not act in a caregiving capacity	No	No	No	No	No	Yes	No	No	No	Yes	No	No	No	No	No	No	No	Not Available	Not Available
Article	Pain Rating Scales	https://play.google.com/store/apps/details?id=com.etz.painassessment	Available	0	0	0	1	0	1	0	0	1	3	Free	n/a	10K+	2014	October 14, 2019	Medical	Miscellaneous	No	No	No	No	No	No	No	People with Alzheimer's/dementia	Informal Caregivers		No	No	No	No	No	No	No	Yes	No	No	No	No	Yes	No	No	Not Available	Not Available	Not Available	Not Available
Google Play	Alheimer's Disease/ Dementia	https://play.google.com/store/apps/details?id=com.alzheimersdisease.solutionsapps7&hl=en_CA&gl=US	Available	0	0	0	0	0	1	0	0	1	2	Free	n/a	100+	2018	June 16, 2018	Health & Fitness	Miscellaneous	No	No	No	No	No	No	No	Not available			No	No	No	No	No	No	No	No	No	No	No	No	No	No	No	Not Available	Not Available	Not Available	Not Available
Google Play	Alz Test PT	https://play.google.com/store/apps/details?id=com.digitaledge.alzheimer.new	Available	0	0	0	0	0	1	0	0	1	2	Free	n/a	<100	2021	November 16, 2021	Medical	Miscellaneous	No	No	No	No	No	No	No	General public			No	No	No	No	No	No	No	Yes	No	No	No	No	No	No	No	Not Available	Not Available	Not Available	Not Available
Google Play	Alzheimer - Causes, Diagnosis	https://play.google.com/store/apps/details?id=com.heathybytes.alzheimer.alzheimerdisease.treatment&hl=en&gl=US	Available	0	0	0	0	0	1	0	0	1	2	Free	n/a	100+	2021	March 20, 2021	Books & Reference	Miscellaneous	No	No	No	No	No	No	No	General public	People with Alzheimer's/dementia		No	No	No	No	No	No	Yes	No	No	No	Yes	No	No	No	No	Not Available	Not Available	Not Available	Not Available
Google Play	Alzheimer App TyN	https://play.google.com/store/apps/details?id=com.tuynosotros.alzheimertyn&hl=en&gl=US	Available	0	1	0	0	0	1	0	0	1	3	Free	n/a	1K+	2016	June 13, 2016	Health & Fitness	Non-profit organizations (non-healthcare)	No	No	No	Yes	No	No	No	People with Alzheimer's/dementia	Informal Caregivers		No	No	No	No	No	Yes	No	No	No	Yes	No	Yes	No	No	No	Not Available	Not Available	Not Available	Not Available
Google Play	Alzheimer Disease	https://play.google.com/store/apps/details?id=com.focusmedica.ud.alzheimersdisease&hl=en_CA&gl=US	Available	0	0	0	0	0	1	0	0	1	2	Free w/in-app purchases	n/a	100+	2016	August 19, 2021	Education	Miscellaneous	No	No	No	No	No	No	No	General public	People with Alzheimer's/dementia	Informal Caregivers	No	No	No	No	No	No	Yes	No	No	No	No	No	No	No	No	No	No	Not Available	Not Available
Google Play	Alzheimer help	https://play.google.com/store/apps/details?id=kaipnru.game.ped	Available	0	1	0	0	0	1	1	0	1	4	Free	n/a	<100	2019	October 15, 2019	Board	Researchers	Yes	No	No	No	No	No	No	People with Alzheimer's/dementia			No	No	No	No	Yes	Yes	No	No	No	No	No	Yes	No	Yes	No	Not Available	Not Available	Not Available	Not Available
Google Play	Alzheimer Info & Exercises	https://play.google.com/store/apps/details?id=air.alzheimer&hl=en_CA&gl=US	Available	0	0	0	0	0	1	0	0	1	2	Free	3.9	10K+	2013	July 14, 2016	Health & Fitness	Miscellaneous	No	No	No	Yes	No	Yes	No	People with Alzheimer's/dementia	Informal Caregivers		No	No	No	No	No	No	No	No	Yes	Yes	No	Yes	No	No	No	Not Available	Not Available	Not Available	Not Available
Google Play	Alzheimer Master	https://play.google.com/store/apps/details?id=amaster4.amaster4&hl=en_CA&gl=US	Available	0	0	0	0	0	1	0	0	1	2	Free w/in-app purchases	n/a	1K+	2017	November 2, 2022	Medical	Miscellaneous	No	No	No	Yes	No	No	No	People with Alzheimer's/dementia	Informal Caregivers		No	No	No	No	Yes	Yes	No	No	Yes	Yes	No	No	No	No	No	No	No	Not Available	Not Available
Google Play	Alzheimer self-help	https://play.google.com/store/apps/details?id=com.mmilan.db2admin.alzheimer	Available	0	0	0	0	0	1	0	0	1	2	Premium	n/a	<100	2020	September 17, 2020	Health & Fitness	Miscellaneous	No	No	No	No	No	No	Yes	People with Alzheimer's/dementia			No	No	No	No	No	No	No	No	No	No	No	No	No	No	No	No	No	Not Available	Not Available
Google Play	Alzheimer Test	https://play.google.com/store/apps/details?id=com.mexadrisc.alzheimer	Available	0	0	0	0	0	1	0	0	1	2	Free	n/a	1K+	2019	August 25, 2019	Health & Fitness	Miscellaneous	No	No	No	No	No	No	No	General public			No	No	No	No	No	No	Yes	Yes	No	No	No	No	No	No	No	Not Available	Not Available	Not Available	Not Available
Google Play	Alzheimer Tracker Locator Ther	https://play.google.com/store/apps/details?id=com.brainforce.javicase&hl=en&gl=US	Available	0	0	0	0	0	1	0	0	1	2	Premium	n/a	<100	2019	November 23, 2019	Medical	Miscellaneous	No	No	No	No	No	No	Yes	People with Alzheimer's/dementia	Informal Caregivers	Friends or family who do not act in a caregiving capacity	No	No	No	No	No	No	No	No	No	Yes	No	No	No	No	No	Not Available	Not Available	Not Available	Not Available
Google Play	Alzheimer Training	https://play.google.com/store/apps/details?id=appinventor.ai_bruno_jogos0000.PAP	Available	0	0	0	0	0	1	0	0	1	2	Free	n/a	<100	2019	June 23, 2019	Trivia	Miscellaneous	No	No	No	Yes	No	No	No	People with Alzheimer's/dementia	General public		No	No	No	No	No	No	No	No	No	No	No	Yes	No	No	No	Not Available	Not Available	Not Available	Not Available
Google Play	Alzheimer Treatment Guide	https://play.google.com/store/apps/details?id=com.hrghazali.developer.alzheimerguidetreatmentanddiettips&hl=en_CA&gl=US	Available	0	0	0	0	0	1	0	0	1	2	Free	n/a	100+	2021	August 18, 2021	Health & Fitness	Miscellaneous	No	No	No	No	Yes	No	No	People with Alzheimer's/dementia	General public		No	No	No	No	No	No	Yes	No	No	No	No	No	No	No	No	Not Available	Not Available	Not Available	Not Available
Google Play	Alzheimer'in Sesi	https://play.google.com/store/apps/details?id=com.alzherimerin.sesi&hl=en&gl=US	Available	1	0	0	0	0	1	0	0	1	3	Free	n/a	5K+	2020	June 20, 2022	Health & Fitness	Miscellaneous	No	No	No	No	No	No	No	Informal Caregivers			No	No	No	No	No	No	Yes	No	No	No	No	No	No	Yes	No	Not Available	Not Available	Not Available	Not Available
Google Play	Alzheimer's & Dementia Care	https://play.google.com/store/apps/details?id=tritantra.ahc2&hl=en&gl=US	Available	0	0	0	0	0	1	0	0	1	2	Free	n/a	100+	2019	October 9, 2019	Health & Fitness	Miscellaneous	No	No	No	No	No	No	No	Informal Caregivers	Friends or family who do not act in a caregiving capacity		Yes	No	No	No	No	No	Yes	No	Yes	No	No	No	No	No	No	Not Available	Not Available	Not Available	Not Available
Google Play	Alzheimer's Dementia Day Clock	https://play.google.com/store/apps/details?id=uk.me.fantastic.dayclock&hl=en_CA&gl=US	Available	0	0	0	0	0	1	0	0	1	2	Premium	n/a	100+	2013	November 15, 2013	Tools	Miscellaneous	No	No	No	No	No	No	No	People with Alzheimer's/dementia			No	No	No	No	No	No	No	No	No	No	No	No	No	No	No	Not Available	Not Available	Not Available	Not Available
Google Play	Alzheimer's guide	https://play.google.com/store/apps/details?id=com.andromo.dev667101.app703310	Available	0	0	0	0	0	1	0	0	1	2	Free	n/a	100+	2017	May 28, 2020	Entertainment	Miscellaneous	No	No	No	No	No	No	No	Not available			No	No	No	No	No	No	Yes	No	No	No	No	No	No	No	No	No	Yes	Yes	Not Available
Google Play	Alzheimer's School	https://play.google.com/store/apps/details?id=com.kpsoftsolns.alzheimersworld	Available	0	0	0	0	0	1	0	0	1	2	Free	n/a	<100	2021	September 25, 2021	Educational	Miscellaneous	No	No	No	Yes	No	No	No	People with Alzheimer's/dementia			No	No	No	No	No	No	No	No	No	No	No	Yes	No	No	No	No	No	Not Available	Not Available
Google Play	Alzheimer's Treatment - FAQ	https://play.google.com/store/apps/details?id=com.proyectoultra16	Available	0	0	0	0	0	1	0	0	1	2	Free	n/a	100+	2018	May 20, 2018	Health & Fitness	Miscellaneous	No	No	No	No	No	No	No	General public			No	No	No	No	No	No	Yes	No	No	No	No	No	No	No	No	Yes	Yes	Yes	Not Available
Google Play	Alzheimer's World	https://play.google.com/store/apps/details?id=com.rmc.alzheimersworld&hl=en&gl=US	Available	0	0	0	0	0	1	0	0	1	2	Free	n/a	<100	2022	October 29, 2022	Educational	Miscellaneous	No	No	No	Yes	No	No	No	People with Alzheimer's/dementia			No	No	No	No	No	No	No	No	No	No	No	Yes	No	No	No	No	No	Not Available	Not Available
Google Play	Alzheimer&YOU Aktiv im Alltag	https://play.google.com/store/apps/details?id=de.appack.project.deutsche_alzheimer	Available	0	0	0	0	0	1	0	0	1	2	Free	n/a	<100	2022	June 2, 2022	Medical	Miscellaneous	Yes	No	No	No	No	No	No	People with Alzheimer's/dementia			No	No	No	No	No	No	Yes	No	No	No	No	No	No	No	No	No	No	Not Available	Not Available
Google Play	Alzheimers be my friend	https://play.google.com/store/apps/details?id=com.Alzheimer.dashboard.www.android61a419ddc4c4d	Available	0	0	0	0	0	1	0	0	1	2	Free	n/a	<100	2022	May 28, 2022	Lifestyle	Miscellaneous	No	No	No	No	No	No	No	People with Alzheimer's/dementia			No	No	No	No	No	Yes	No	No	No	No	No	No	No	No	No	Not Available	Not Available	Not Available	Not Available
Google Play	AMOM - Elderly Alzheimer Demen	https://play.google.com/store/apps/details?id=com.amom	Available	0	0	0	0	0	1	0	0	1	2	Free	n/a	100+	2018	December 25, 2019	Personalization	Miscellaneous	No	No	No	No	No	Yes	No	People with Alzheimer's/dementia	Informal Caregivers	Friends or family who do not act in a caregiving capacity	No	No	No	No	No	Yes	No	No	No	Yes	No	No	No	No	No	Yes	No	Yes	Not Available
Google Play	Anti-Alzheimer Game	https://play.google.com/store/apps/details?id=miraquien.aiwq&hl=en_CA&gl=US	Available	0	0	0	0	0	1	0	0	1	2	Free	n/a	1K+	2021	September 27, 2021	Board	Miscellaneous	No	No	No	Yes	No	No	No	People with Alzheimer's/dementia			No	No	No	No	No	No	No	No	No	No	No	Yes	No	No	No	Not Available	Not Available	Not Available	Not Available
Google Play	App. Dementia and Daily Living	https://play.google.com/store/apps/details?id=com.app.appfordem&hl=en&gl=US	Unavailable	0	1	0	0	0	1	1	0	1	4	Free	n/a	100+	2021	October 25, 2021	Education	Miscellaneous	No	No	No	No	No	No	Yes	Informal Caregivers	Clinicians and other care providers		No	No	No	No	No	No	Yes	No	No	No	No	No	No	Yes	No	Not Available	Not Available	Not Available	Not Available
Google Play	Ayuda Alzheimer	https://play.google.com/store/apps/details?id=com.CETN.AppSharedXamCETN&hl=en&gl=US	Available	0	0	0	0	0	1	0	0	1	2	Free	n/a	<100	2018	September 1, 2018	Medical	Miscellaneous	No	No	No	Yes	No	Yes	No	People with Alzheimer's/dementia			No	No	No	No	No	No	No	No	No	No	No	No	No	No	No	Not Available	Not Available	Not Available	Not Available
Google Play	Brain training for dementia	https://play.google.com/store/apps/details?id=mywowkr.TurnCardUp&hl=en_CA&gl=US	Available	0	0	0	0	0	1	0	0	1	2	Free w/in-app purchases	n/a	1K+	2020	May 29, 2022	Puzzle; Single Player; Offline	Miscellaneous	No	No	No	Yes	No	No	No	General public			No	No	No	No	No	No	No	No	No	No	No	Yes	No	No	No	No	Yes	Yes	Not Available
Google Play	BrainTest	https://play.google.com/store/apps/details?id=com.braintest.app	Available	0	0	0	1	1	1	0	0	1	4	Free w/in-app purchases	n/a	10K+	2017	November 19, 2020	Health & Fitness	Miscellaneous	No	No	No	Yes	No	No	No	General public	People with Alzheimer's/dementia	Clinicians and other care providers	No	No	No	No	No	No	Yes	Yes	No	No	No	No	Yes	Yes	No	Not Available	Not Available	Not Available	Not Available
Google Play	Centre for Ageing & Dementia	https://play.google.com/store/apps/details?id=com.eaziapps.cms.android607ee200e8d67&hl=en_CA&gl=US	Available	0	0	0	0	0	1	0	0	1	2	Free	n/a	<100	2021	September 21, 2021	Lifestyle	Miscellaneous	No	No	No	No	No	No	No	General public			No	No	No	No	No	No	Yes	No	No	No	No	No	No	No	No	No	No	Yes	Not Available
Google Play	Cognitive Exams	https://play.google.com/store/apps/details?id=br.com.digos.examescognitivos&hl=en_CA&gl=US	Available	0	0	0	0	0	1	0	0	1	2	Free w/in-app purchases	n/a	10K+	2017	August 15, 2022	Medical	Miscellaneous	No	No	No	No	No	No	No	People with Alzheimer's/dementia	General public		No	No	No	No	No	No	No	Yes	No	No	No	No	No	No	No	No	Yes	Yes	Not Available
Google Play	Concentration: Match Game	https://play.google.com/store/apps/details?id=com.brandedbrothers.memorymatch&hl=en_CA&gl=US	Available	0	0	0	0	0	1	0	1	1	3	Free w/in-app purchases	4.5	1M+	2018	February 10, 2022	Puzzle, Pair Matching, Memory, Casual, Multi-player, Competitive multiplayer, Single player, Realistic, Offline	Miscellaneous	No	No	No	Yes	No	No	No	General public			No	No	No	No	No	No	No	No	No	No	No	Yes	No	No	No	Yes	Yes	Yes	Not Available
Google Play	Deep Vibes Reminiscence Therapy	https://play.google.com/store/apps/details?id=com.deepvibes.android&hl=en&gl=US	Available	0	0	0	0	0	1	0	0	1	2	Free	n/a	<100	2022	April 6, 2022	Health & Fitness	Miscellaneous	No	No	No	Yes	No	No	No	People with Alzheimer's/dementia	Informal Caregivers	Friends or family who do not act in a caregiving capacity	No	No	No	No	No	No	No	No	No	No	No	Yes	No	No	No	Yes	No	Yes	Not Available
Google Play	Crossword Game for Seniors	https://play.google.com/store/apps/details?id=wordgame.seniors.alzheimer.dementia.braintraining&hl=en_CA&gl=US	Available	0	0	0	0	0	1	0	0	1	2	Free w/in-app purchases	4.7	1K+	2021	October 13, 2021	Word	Miscellaneous	No	No	No	Yes	No	No	No	General public			No	No	No	No	No	No	No	No	No	No	No	Yes	No	No	No	Yes	No	Yes	Not Available
Google Play	Dementia and me	https://play.google.com/store/apps/details?id=com.fyp.dementiaandme&hl=en_CA&gl=US	Available	0	0	0	0	0	1	0	0	1	2	Free	n/a	<100	2020	March 2, 2020	Lifestyle	Miscellaneous	No	No	No	Yes	No	Yes	No	People with Alzheimer's/dementia	Informal Caregivers		No	No	No	No	No	Yes	No	No	No	No	No	No	No	No	No	Not Available	Not Available	Not Available	Not Available
Google Play	Dementia Care Techniques	https://play.google.com/store/apps/details?id=com.appmakr.practicaldementiacaretechniques&hl=en_CA&gl=US	Available	0	1	0	0	0	1	0	0	1	3	Free	n/a	<100	2017	November 8, 2017	Education	Miscellaneous	No	No	No	No	No	No	No	Informal Caregivers	General public		No	No	No	No	No	No	Yes	No	No	No	No	No	No	No	No	Not Available	Not Available	Not Available	Not Available
Google Play	Dementia Care VR	https://play.google.com/store/apps/details?id=hk.hku.teli.DementiaCareVR&hl=en_CA&gl=US	Available	0	0	0	0	0	1	0	0	1	2	Free	n/a	100+	2019	October 10, 2019	Education	Miscellaneous	No	No	No	No	No	No	No	General public			No	No	No	No	No	No	Yes	No	No	No	No	No	No	No	No	Not Available	Not Available	Not Available	Not Available
Google Play	Dementia Counter version 3.1	https://play.google.com/store/apps/details?id=appinventor.ai_adams1stephen.Dementia_Counter&hl=en_CA&gl=US	Available	0	0	0	0	0	1	0	0	1	2	Free	n/a	<100	2021	January 12, 2021	Tools	Miscellaneous	No	No	No	No	No	No	No	Informal Caregivers	People with Alzheimer's/dementia		No	No	No	No	No	No	No	Yes	No	No	No	No	No	No	No	Not Available	Not Available	Not Available	Not Available
Google Play	Dementia Helper 2022	https://play.google.com/store/apps/details?id=uk.co.awenmedia.dementiahelper&hl=en&gl=US	Available	0	0	0	0	0	1	0	0	1	2	Premium	n/a	<100	2022	February 10, 2022	Tools	Miscellaneous	No	No	No	No	No	No	No	People with Alzheimer's/dementia	Informal Caregivers	Friends or family who do not act in a caregiving capacity	No	No	No	No	No	Yes	No	No	Yes	Yes	No	No	No	No	No	No	No	Not Available	Not Available
Google Play	Dementia Memory Loss Day Clock	https://play.google.com/store/apps/details?id=com.recallcue.frameapp&hl=en_CA&gl=US	Available	0	0	0	0	0	1	0	0	1	2	Free	3.7	5K+	2017	January 16, 2023	Health & Fitness	Miscellaneous	No	No	No	Yes	No	Yes	No	People with Alzheimer's/dementia	Informal Caregivers	Friends or family who do not act in a caregiving capacity	No	No	No	No	No	Yes	No	No	Yes	Yes	No	No	No	No	No	Yes	No	Yes	No
Google Play	Dementia prevention game - pic	https://play.google.com/store/apps/details?id=com.f5game.memory&hl=en_CA&gl=US	Available	0	0	0	0	0	1	0	0	1	2	Free	n/a	10K+	2020	September 30, 2022	Puzzle	Miscellaneous	No	No	No	Yes	No	No	No	General public	People with Alzheimer's/dementia		No	No	No	No	No	No	No	No	No	No	No	Yes	No	No	No	No	No	Yes	Not Available
Google Play	Dementia Rating Scale	https://play.google.com/store/apps/details?id=com.ehealthline.dementiarating&hl=en_CA&gl=US	Available	0	0	0	0	0	1	0	0	1	2	Free	n/a	100+	2020	July 2, 2020	Health & Fitness	Miscellaneous	No	No	No	No	No	No	No	Clinicians and other care providers	People with Alzheimer's/dementia		No	No	No	No	No	No	No	Yes	No	No	No	No	No	No	No	Not Available	Not Available	Not Available	Not Available
Google Play	Dementia Screening	https://play.google.com/store/apps/details?id=com.demetiascreening.mariam41.admtsdp&hl=en_CA&gl=US	Available	0	0	0	0	0	1	0	0	1	2	Free	n/a	100+	2022	February 14, 2022	Medical	Miscellaneous	No	No	No	No	No	No	No	Clinicians and other care providers	People with Alzheimer's/dementia	Informal Caregivers	No	No	No	No	No	No	No	Yes	No	No	No	No	No	No	No	No	No	Not Available	Not Available
Google Play	Dementia: All You Need To Kno	https://play.google.com/store/apps/details?id=com.josephpowell.dementia.allyouneedtoknow&hl=en_CA&gl=US	Available	1	0	0	0	0	1	0	0	1	3	Free	n/a	<100	2021	February 16, 2021	Books & Reference	Miscellaneous	No	No	No	No	No	No	No	General public	Informal Caregivers		No	No	No	No	No	No	Yes	No	No	No	No	No	No	No	No	Not Available	Not Available	Not Available	Not Available
Google Play	DementiAssist	https://play.google.com/store/apps/details?id=com.bhcsclip.dementiassist.activity&hl=en_CA&gl=US	Available	0	0	0	0	0	1	0	0	1	2	Free	4	5K+	2015	October 22, 2015	Medical	Miscellaneous	No	No	No	No	No	No	No	Informal Caregivers	Clinicians and other care providers	General public	No	No	No	No	No	No	Yes	No	No	No	No	No	No	No	No	Not Available	Not Available	Not Available	Not Available
Google Play	Dementiatest	https://play.google.com/store/apps/details?id=com.ella.dementiatest&hl=en_CA&gl=US	Available	1	1	0	0	0	1	0	0	1	4	Free	n/a	1K+	2019	July 14, 2019	Medical	Researchers	No	No	No	No	No	No	No	Informal Caregivers	People with Alzheimer's/dementia	Clinicians and other care providers	No	No	No	No	No	No	No	No	No	No	No	No	Yes	Yes	No	Not Available	Not Available	Not Available	Not Available
Google Play	Demkonnect - Dementia Care App	https://play.google.com/store/apps/details?id=mobi.appyapp.demkonnect&hl=en_CA&gl=US	Available	0	0	0	0	0	1	0	0	1	2	Free	n/a	100+	2018	September 6, 2020	Medical	Healthcare organizations	No	No	No	No	No	Yes	No	Informal Caregivers	Clinicians and other care providers	People with Alzheimer's/dementia	Yes	No	No	No	No	No	No	Yes	Yes	No	No	No	No	No	Yes	Not Available	Not Available	Not Available	Not Available
Google Play	Elderly Care: health + protect	https://play.google.com/store/apps/details?id=com.levstone.mobility.trustedelderlycare&hl=en_CA&gl=US	Available	0	0	0	0	0	1	0	0	1	2	Free w/in-app purchases	n/a	10K+	2016	June 3, 2022	Lifestyle	Miscellaneous	Yes	No	Yes	No	No	Yes	No	People with Alzheimer's/dementia	Friends or family who do not act in a caregiving capacity	Informal Caregivers	No	No	No	No	Yes	Yes	No	No	Yes	Yes	No	No	No	No	No	Not Available	Not Available	Not Available	Not Available
Google Play	Games for visually impaired	https://play.google.com/store/apps/details?id=com.oxothuk.puzzlefeedblind	Available	0	0	0	0	0	1	0	0	1	2	Free w/in-app purchases	n/a	10K+	2019	April 16, 2022	Casual; Single player; Offline	Miscellaneous	No	No	No	Yes	No	No	No	General public			No	No	No	No	No	No	No	No	No	No	No	Yes	No	No	No	Yes	Yes	No	Not Available
Google Play	Imentia Proffesional 2	https://play.google.com/store/apps/details?id=com.imentia.imentiaproffesional2&hl=en_CA&gl=US	Available	0	0	0	0	0	1	0	0	1	2	Free	n/a	1K+	2018	May 11, 2018	Tools	Miscellaneous	No	No	No	Yes	No	No	No	General public	Informal Caregivers	People with Alzheimer's/dementia	No	No	No	No	No	No	No	Yes	No	No	No	Yes	No	No	No	Not Available	Not Available	Not Available	Not Available
Google Play	KettleMind - Competitive Brain	https://play.google.com/store/apps/details?id=com.happyadda.kettlemind	Available	0	0	0	0	0	1	0	0	1	2	Free w/in-app purchases	3.5	100K+	2018	October 20, 2020	Puzzle;Brain Teaser; Brain Training; Casual; Single Player;Abstract; Offline	Miscellaneous	No	No	No	Yes	No	No	No	General public			No	No	No	Yes	No	No	No	No	Yes	No	No	Yes	No	No	No	Not Available	Not Available	Not Available	Not Available
Google Play	MagnusCards - Mobile	https://play.google.com/store/apps/details?id=com.magnusmode&hl=en_CA&gl=US	Available	0	0	0	0	0	1	0	0	1	2	Free	3.2	10K+	2013	November 16, 2022	Education	Miscellaneous	No	No	No	Yes	No	No	No	People with Alzheimer's/dementia	General public	Informal Caregivers	No	No	No	No	No	No	No	No	No	No	No	Yes	No	No	No	Yes	No	Yes	Not Available
Google Play	Memorado - Brain Games	https://play.google.com/store/apps/details?id=com.memorado.brain.games&hl=en_CA&gl=US	Available	0	0	0	0	0	1	0	0	1	2	Freemium	4.2	1M+	2015	July 18, 2019	Education	Researchers	No	No	No	Yes	No	No	No	General public			No	No	Yes	Yes	No	No	No	No	No	No	No	Yes	Yes	Yes	No	Yes	Yes	Yes	Not Available
Google Play	Memory Helper Carer Assistance	https://play.google.com/store/apps/details?id=com.memoryhelper&hl=en_CA&gl=US	Available	0	0	0	0	0	1	0	0	1	2	Free w/in-app purchases	n/a	1K+	2018	April 15, 2019	Medical	Miscellaneous	No	No	No	No	No	Yes	No	People with Alzheimer's/dementia	Informal Caregivers	Friends or family who do not act in a caregiving capacity	No	No	No	No	Yes	Yes	No	No	Yes	Yes	No	No	No	No	No	Not Available	Not Available	Not Available	Not Available
Google Play	MemoryHome	https://play.google.com/store/apps/details?id=com.lannoo.memoryhome&hl=en_CA&gl=US	Available	0	0	0	0	0	1	0	0	1	2	Free w/in-app purchases	n/a	1K+	2017	August 22, 2020	Social	Miscellaneous	No	No	No	Yes	No	Yes	No	People with Alzheimer's/dementia	Friends or family who do not act in a caregiving capacity	Informal Caregivers	No	No	No	No	No	No	No	No	No	Yes	No	No	No	No	No	No	No	Yes	Not Available
Google Play	Midland Cognitive Assessment	https://play.google.com/store/apps/details?id=net.neoncortex.mica&hl=en_CA&gl=US	Available	0	0	0	0	0	1	0	0	1	2	Free	n/a	1K+	2019	June 24, 2021	Medical	Miscellaneous	No	No	No	No	No	No	No	Clinicians and other care providers			No	No	No	No	No	No	Yes	Yes	No	No	No	No	No	No	No	Not Available	Not Available	Not Available	Not Available
Google Play	Monitor Alzheimer	https://play.google.com/store/apps/details?id=com.ncdd.MonitorAlzheimer&hl=en_CA&gl=US	Available	0	0	0	0	0	1	0	0	1	2	Free	n/a	100+	2016	March 3, 2019	Medical	Miscellaneous	No	No	No	No	No	No	No	People with Alzheimer's/dementia	Informal Caregivers	Friends or family who do not act in a caregiving capacity	No	No	No	No	No	No	No	No	No	Yes	No	No	No	No	No	Not Available	Not Available	Not Available	Not Available
Google Play	My Life Films	https://play.google.com/store/apps/details?id=com.life.mylifefilms&hl=en_CA&gl=US	Available	0	0	0	0	0	1	0	0	1	2	Freemium	n/a	100+	2021	August 13, 2021	Health & Fitness	Miscellaneous	No	No	No	No	No	Yes	No	People with Alzheimer's/dementia	Informal Caregivers		No	No	No	No	No	No	No	No	No	No	No	No	No	No	No	Not Available	Not Available	Not Available	Not Available
Google Play	NIH: Alzheimer's Info	https://play.google.com/store/apps/details?id=com.incelligence.nihalzheimers	Available	0	0	0	1	0	1	0	0	1	3	Free	n/a	<100	2020	April 28, 2021	Medical	Miscellaneous	No	No	No	No	No	No	No	General public	Friends or family who do not act in a caregiving capacity	Informal Caregivers	No	No	No	No	No	No	Yes	No	No	No	No	No	Yes	No	No	Not Available	Not Available	Not Available	Not Available
Google Play	OnCortex	https://play.google.com/store/apps/details?id=com.AnzcadeGames.OnCortex	Available	0	0	0	0	0	1	0	0	1	2	Free w/in-app purchases	n/a	1K+	2022	August 23, 2022	puzzle	Miscellaneous	No	No	No	Yes	No	No	No	General public	People with Alzheimer's/dementia		No	No	No	No	No	No	No	No	No	No	No	Yes	No	No	No	No	No	Yes	Not Available
Google Play	RAZ Care	https://play.google.com/store/apps/details?id=com.comit.caregiver	Available	0	0	0	0	0	1	0	0	1	2	Free	n/a	1K+	2022	May 25, 2022	Productivity	Miscellaneous	No	No	No	No	No	No	No	Informal Caregivers	Friends or family who do not act in a caregiving capacity		No	No	No	No	No	Yes	No	No	No	Yes	No	No	No	No	No	No	No	Not Available	Not Available
Google Play	Silvia - Cognitive healthcare	https://play.google.com/store/apps/details?id=io.silvia	Available	0	0	0	0	0	1	0	1	1	3	Free w/in-app purchases	n/a	50K+	2021	March 18, 2023	Health & Fitness	Miscellaneous	Yes	Yes	No	Yes	Yes	Yes	No	People with Alzheimer's/dementia	Informal Caregivers	General public	Yes	Yes	Yes	Yes	Yes	Yes	Yes	Yes	No	No	No	Yes	Yes	Yes	No	Yes	No	Yes	Not Available
Google Play	Soca Dementia- Test	https://play.google.com/store/apps/details?id=appinventor.ai_TOMMYBONN2011.soca_english&hl=en_CA&gl=US	Available	1	0	0	0	0	1	0	0	1	3	Free	2.8	1K+	2018	December 13, 2018	Medical	Miscellaneous	No	No	No	No	No	No	No	General public	Clinicians and other care providers	People with Alzheimer's/dementia	No	No	No	No	No	No	No	Yes	No	No	No	No	No	No	No	Not Available	Not Available	Not Available	Not Available
Google Play	Tracking People with dementia - otiom	https://play.google.com/store/apps/details?id=com.otiom.release&hl=en_CA&gl=US	Available	0	0	0	0	0	1	0	0	1	2	Free	n/a	100+	2019	October 26, 2022	Medical	Miscellaneous	No	No	No	No	No	No	No	General public	Informal Caregivers	Friends or family who do not act in a caregiving capacity	No	No	No	No	No	No	No	No	No	No	No	No	No	No	No	Yes	No	Yes	Not Available
Google Play	AmuseIT	https://play.google.com/store/apps/details?id=nz.amuseit.amuseitquiz&hl=en_CA&gl=US	Available	0	0	0	0	0	1	0	0	1	2	Premium	n/a	100+	2016	April 23, 2018	Entertainment	Miscellaneous	No	No	No	Yes	No	No	No	People with Alzheimer's/dementia			No	No	No	No	No	No	No	No	No	No	No	Yes	No	No	No	Not Available	Not Available	Not Available	Not Available
Google Play	Iridis	https://play.google.com/store/apps/details?id=com.SpaceAppliedTechnology.Iridis&hl=en_CA&gl=US	Available	0	1	0	1	0	1	0	0	1	4	Free	n/a	1K+	2017	March 19, 2018	Books & reference	Researchers	No	No	No	No	No	No	No	Informal Caregivers	People with Alzheimer's/dementia	Clinicians and other care providers	No	No	No	No	No	No	No	Yes	No	No	No	No	No	Yes	Yes	Not Available	Not Available	Not Available	Not Available
Google Play	It's Done!	https://play.google.com/store/apps/details?id=com.ajlesterassoc.itsdone&hl=en_CA&gl=US	Available	1	0	0	0	0	1	0	0	1	3	Premium	4.6	100+	2013	June 10, 2015	Lifestyle	Miscellaneous	No	No	No	No	No	No	No	General public	People with Alzheimer's/dementia		No	No	No	No	Yes	Yes	No	No	No	No	No	No	No	No	No	Not Available	Not Available	Not Available	Not Available
Google Play	Spaced Retrieval by Tactus Therapy	https://play.google.com/store/apps/details?id=com.tactustherapy.srt&hl=en_CA&gl=US	Available	0	0	0	1	1	1	0	0	1	4	Premium	n/a	100+	2017	June 17, 2022	Medical	Miscellaneous	No	No	No	Yes	No	No	No	General public	People with Alzheimer's/dementia	Informal Caregivers	No	No	No	No	No	Yes	No	No	No	No	No	Yes	Yes	No	No	No	No	Not Available	Not Available
Google Play	Alz Test	https://play.google.com/store/apps/details?id=com.digitaledge.alzheimer&hl=en_CA&gl=US	Available	1	0	1	0	0	1	0	0	1	4	Free	2.6	1K+	2020	July 13, 2022	Medical	Miscellaneous	No	No	No	Yes	No	No	No	People with Alzheimer's/dementia	General public	Informal Caregivers	No	No	No	No	No	No	No	Yes	No	No	No	Yes	Yes	Yes	No	Not Available	Not Available	Not Available	Not Available
Google Play	BrainTTOK- Cognitive Tests	https://play.google.com/store/apps/details?id=com.knumbers.brainttokcogtests&hl=en_CA&gl=US	Available	0	0	0	0	0	1	0	0	1	2	Free	n/a	5K+	2022	December 13, 2022	Education	Miscellaneous	No	No	No	Yes	No	No	No	General public	People with Alzheimer's/dementia		No	No	No	No	No	No	No	No	No	No	No	Yes	No	No	No	No	No	Not Available	Not Available
Google/Alzheimer Society	Dementia Talk	https://play.google.com/store/apps/details?id=com.weusthem.dementiatalkapp&hl=en_CA&gl=US	Available	0	1	0	0	0	1	0	0	1	3	Free	n/a	1K+	2019	July 2, 2019	Health & Fitness	Healthcare organizations	No	No	Yes	No	No	No	No	People with Alzheimer's/dementia	Informal Caregivers		No	No	No	No	Yes	Yes	No	No	No	No	No	No	No	No	Yes	Not Available	Not Available	Not Available	Not Available
Google/Alzheimer Society of Canada	MAXminder	https://play.google.com/store/apps/details?id=com.palmerstonbay.tom	Available	0	0	0	0	0	1	0	0	1	2	Free w/in-app purchases	n/a	<100	2022	September 28, 2022	Medical	Miscellaneous	Yes	No	No	No	No	No	No	People with Alzheimer's/dementia	Informal Caregivers	Friends or family who do not act in a caregiving capacity	No	No	Yes	No	Yes	Yes	No	No	No	No	No	No	No	No	No	No	No	Yes	Not Available
iOS	A Better Visit	https://apps.apple.com/au/app/a-better-visit/id1433291135	Available	0	1	0	0	0	1	0	0	1	3	Free	4.3	Unavailable	2018	October 20, 2021	Games	Non-profit organizations (non-healthcare)	No	No	No	Yes	No	Yes	No	People with Alzheimer's/dementia	Informal Caregivers	Friends or family who do not act in a caregiving capacity	No	No	No	No	No	No	No	No	No	No	No	Yes	No	Yes	No	No	Not Available	Not Available	Not Available
iOS	Accessible Alzheimer's	https://apps.apple.com/ca/app/accessible-alzheimers-and-dementia-care/id1193296364	Available	0	0	0	0	0	1	0	0	1	2	Free	n/a	Unavailable	2017	February 9, 2017	Health & Fitness	Miscellaneous	No	No	No	No	No	No	No	Informal Caregivers	Friends or family who do not act in a caregiving capacity	General public	No	No	No	No	No	No	Yes	No	No	No	No	No	No	No	No	Yes	Yes	Not Available	Not Available
iOS	Aliviado	https://apps.apple.com/ca/app/aliviado/id1491404544	Available	0	0	0	0	0	1	0	0	1	2	Free	n/a	Unavailable	2020	March 3, 2023	Medical	Healthcare organizations	No	No	No	No	No	No	No	People with Alzheimer's/dementia	Informal Caregivers	Clinicians and other care providers	No	No	No	No	No	No	Yes	Yes	No	No	No	No	No	Yes	Yes	Not Available	Not Available	Not Available	Not Available
iOS	AlzDxRx	https://apps.apple.com/ca/app/alzdxrx/id1264997317	Available	0	1	0	0	0	1	0	0	1	3	Free	n/a	Unavailable	2017	March 5, 2023	Medical	Healthcare organizations	No	No	No	No	No	No	No	Informal Caregivers	Clinicians and other care providers	People with Alzheimer's/dementia	Yes	No	No	No	No	No	Yes	Yes	No	No	No	No	Yes	Yes	No	No	Not Available	Not Available	Not Available
iOS	AlzheimApp	https://apps.apple.com/ca/app/alzheimapp/id1617431541	Unavailable	0	0	0	0	0	1	0	0	0	1	Free	n/a	Unavailable	n/a	n/a	Games	Miscellaneous	No	No	No	Yes	No	No	No	People with Alzheimer's/dementia			No	No	No	No	No	No	No	No	Yes	Yes	No	Yes	No	No	No	No	Not Available	Not Available	Not Available
iOS	Alzheimer Exam Review App 2020	https://apps.apple.com/ca/app/alzheimer-exam-review-app-2020/id1191737912	Available	0	0	0	0	0	1	0	0	1	2	Premium	n/a	Unavailable	2017	February 25, 2020	Education	Miscellaneous	No	No	No	No	No	No	No	Clinicians and other care providers	General public		No	No	No	No	No	No	Yes	No	No	No	No	Yes	No	No	No	Not Available	Not Available	Not Available	Not Available
iOS	Alzheimer's and Parkinson's Disease	https://apps.apple.com/ca/app/alzheimers-and-parkinsons-disease-by-golearningbus/id695444447	Available	0	0	0	0	0	1	0	0	1	2	Freemium	n/A	Unavailable	2013	May 12, 2016	Education	Miscellaneous	No	No	No	No	No	No	No	General public	Clinicians and other care providers		No	No	No	No	No	No	Yes	No	No	No	No	Yes	No	No	No	Not Available	Not Available	Not Available	Not Available
iOS	Alzheimer's Assoc Meetings	https://apps.apple.com/ca/app/alzheimers-assoc-meetings/id1466083985	Available	0	0	0	0	0	1	0	0	1	2	Free	n/a	Unavailable	2019	December 29, 2022	Reference	Miscellaneous	No	No	No	No	No	No	No	General public			No	No	No	No	No	No	Yes	No	No	No	No	No	No	No	No	Yes	Not Available	Not Available	Yes
iOS	Alzheimer's Manager	https://apps.apple.com/ca/app/alzheimers-manager/id1364064302	Available	0	0	0	0	0	1	0	0	1	2	Free	n/a	Unavailable	2018	December 15, 2022	Health & Fitness	Miscellaneous	No	No	No	No	No	No	No	People with Alzheimer's/dementia	Clinicians and other care providers	Informal Caregivers	Yes	Yes	No	No	Yes	Yes	Yes	Yes	No	No	No	No	No	No	No	Yes	Not Available	Not Available	Yes
iOS	Ask Annie	https://apps.apple.com/ca/app/ask-annie/id1541576444	Available	0	0	0	0	0	1	0	0	1	2	Free	n/a	Unavailable	2021	May 30, 2022	Education	Miscellaneous	No	No	No	No	No	No	No	General public	Informal Caregivers		No	No	No	No	No	No	Yes	No	No	No	No	No	No	No	No	Yes	Not Available	Not Available	Yes
iOS	BoundaryCare Watch Based GPS	https://apps.apple.com/ca/app/boundarycare-watch-based-gps/id1474130809	Available	0	0	0	0	0	1	0	0	1	2	Free	n/a	Unavailable	2022	March 9, 2023	Health & Fitness	Miscellaneous	No	No	No	No	No	No	No	Informal Caregivers	Friends or family who do not act in a caregiving capacity		No	No	No	No	No	No	No	No	No	No	No	No	No	No	No	Yes	Not Available	Not Available	Yes
iOS	Brain Exercise Initiative	https://apps.apple.com/ca/app/brain-exercise-initiative/id1532473364	Available	0	0	0	1	0	1	0	0	0	2	Free	n/a	Unavailable	n/a	n/a	Games	Miscellaneous	No	No	No	No	No	No	No	People with Alzheimer's/dementia			No	No	No	No	No	No	No	No	No	No	No	Yes	No	No	No	Not Available	Not Available	Not Available	Not Available
iOS	Brain Monitor: Fifteen	https://apps.apple.com/ca/app/brain-monitor-fifteen/id1450719231	Available	0	0	0	0	0	1	0	1	1	3	Free	n/a	Unavailable	2019	January 22, 2016	Health & Fitness	Miscellaneous	No	No	No	Yes	No	No	No	People with Alzheimer's/dementia	General public		No	No	No	No	No	No	No	No	No	No	No	Yes	No	No	No	Yes	Not Available	Not Available	Yes
iOS	Brain Monitor: Letters	https://apps.apple.com/ca/app/brain-monitor-letters/id924653125	Available	0	0	0	0	0	1	0	1	1	3	Free	n/a	Unavailable	2018	January 22, 2017	Health & Fitness	Miscellaneous	No	No	No	Yes	No	No	No	People with Alzheimer's/dementia	General public		No	No	No	No	No	No	No	No	No	No	No	Yes	No	No	No	Yes	Not Available	Not Available	Yes
iOS	Brain Monitor: Memory	https://apps.apple.com/ca/app/brain-monitor-memory/id1444432050	Available	0	0	0	0	0	1	0	1	1	3	Free	n/a	Unavailable	2018	January 22, 2018	Health & Fitness	Miscellaneous	No	No	No	Yes	No	No	No	People with Alzheimer's/dementia	General public		No	No	No	No	No	No	No	No	No	No	No	Yes	No	No	No	Yes	Not Available	Not Available	Yes
iOS	Brain Monitor: Scramble	https://apps.apple.com/ca/app/brain-monitor-scramble/id1450719387	Available	0	0	0	0	0	1	0	1	1	3	Free	n/a	Unavailable	2019	January 22, 2019	Health & Fitness	Miscellaneous	No	No	No	Yes	No	No	No	People with Alzheimer's/dementia	General public		No	No	No	No	No	No	No	No	No	No	No	Yes	No	No	No	Yes	No	Not Available	Yes
iOS	Brain Monitor: Slide	https://apps.apple.com/ca/app/brain-monitor-slide/id1450719258	Available	0	0	0	0	0	1	0	1	1	3	Free	n/a	Unavailable	2019	January 22, 2020	Health & Fitness	Miscellaneous	No	No	No	Yes	No	No	No	People with Alzheimer's/dementia	General public		No	No	No	No	No	No	No	No	No	No	No	Yes	No	No	No	Yes	Yes	Not Available	Yes
iOS	Brain Monitor: Splatter	https://apps.apple.com/ca/app/brain-monitor-splatter/id1049735232	Available	0	0	0	0	0	1	0	1	1	3	Free	n/a	Unavailable	2018	January 22, 2021	Health & Fitness	Miscellaneous	No	No	No	Yes	No	No	No	People with Alzheimer's/dementia	General public		No	No	No	No	No	No	No	No	No	No	No	Yes	No	No	No	Yes	Yes	Not Available	Yes
iOS	Brain Monitor: Sudoku	https://apps.apple.com/ca/app/brain-monitor-sudoku/id1399018347	Available	0	0	0	0	0	1	0	1	1	3	Free	n/a	Unavailable	2018	January 22, 2022	Health & Fitness	Miscellaneous	No	No	No	Yes	No	No	No	People with Alzheimer's/dementia	General public		No	No	No	No	No	No	No	No	No	No	No	Yes	No	No	No	Yes	Yes	Not Available	Yes
iOS	Brain Monitor: Synco	https://apps.apple.com/ca/app/brain-monitor-synco/id1633521781	Available	0	0	0	0	0	1	0	1	1	3	Free	n/a	Unavailable	2022	January 22, 2023	Health & Fitness	Miscellaneous	No	No	No	Yes	No	No	No	People with Alzheimer's/dementia	General public		No	No	No	No	No	No	No	No	No	No	No	Yes	No	No	No	Yes	Yes	Not Available	Yes
iOS	BrainBull	https://apps.apple.com/ca/app/brainbull/id849822118	Available	0	0	0	0	0	1	0	0	1	2	Free w/in-app purchases	n/a	Unavailable	2014	October 14, 2020	Health & Fitness	Miscellaneous	No	No	No	Yes	No	No	No	People with Alzheimer's/dementia	General public	Friends or family who do not act in a caregiving capacity	No	No	No	Yes	No	No	No	No	Yes	Yes	No	Yes	No	No	No	Not Available	Not Available	Not Available	Not Available
iOS	Calendar Clock	https://apps.apple.com/ca/app/calendar-clock/id1582133775	Available	0	0	0	0	0	1	0	0	1	2	Free	n/a	Unavailable	2022	March 5, 2023	Medical	Miscellaneous	No	No	No	No	No	No	No	People with Alzheimer's/dementia	Informal Caregivers	Clinicians and other care providers	No	No	No	No	No	Yes	No	No	Yes	Yes	No	No	No	No	No	Yes	Not Available	Not Available	No
iOS	CaptureMyHippo	https://apps.apple.com/ca/app/capturemyhippo/id1631258770	Available	0	0	0	0	0	1	0	0	1	2	Free	5	Unavailable	2022	July 29, 2022	Social Networking	Miscellaneous	No	No	No	Yes	No	Yes	No	People with Alzheimer's/dementia	Friends or family who do not act in a caregiving capacity	General public	No	No	No	No	No	Yes	No	No	Yes	Yes	No	No	No	No	No	No	Not Available	Not Available	Not Available
iOS	Care and Connect	https://apps.apple.com/ca/app/care-and-connect-dementia-friendly-places/id985980528	Unavailable	0	1	0	0	0	1	1	0	1	4	Free	n/a	Unavailable	2015	June 13, 2015	Lifestyle	Researchers	No	No	No	No	No	Yes	No	People with Alzheimer's/dementia	Informal Caregivers	Friends or family who do not act in a caregiving capacity	No	No	No	No	No	No	No	No	Yes	Yes	No	No	No	Yes	No	Not Available	Not Available	Not Available	Not Available
iOS	Care4Dementia	https://apps.apple.com/ca/app/care4dementia/id1029281368	Unavailable	0	1	1	1	1	1	1	0	1	7	Free	n/a	Unavailable	n/a	September 9, 2015	Medical	Researchers	No	No	No	No	No	No	No	Informal Caregivers	Friends or family who do not act in a caregiving capacity		No	No	No	No	No	No	Yes	No	No	No	No	No	Yes	Yes	No	Not Available	Not Available	Not Available	Not Available
iOS	Caring4Dementia	https://apps.apple.com/ca/app/caring4dementia/id1514487211	Available	0	0	1	0	0	1	0	0	0	2	Free	5	Unavailable	n/a	n/a	Health & Fitness	Researchers	No	No	Yes	No	No	No	No	Informal Caregivers	Friends or family who do not act in a caregiving capacity		No	No	No	No	No	No	No	No	No	No	No	No	No	Yes	No	Not Available	Not Available	Not Available	Not Available
iOS	CogniCare	https://apps.apple.com/ca/app/cognicare/id1438950444	Available	0	0	0	0	0	1	0	0	1	2	Free	n/a	Unavailable	2018	July 12, 2022	Health & Fitness	Members of the public	Yes	No	Yes	Yes	No	Yes	No	Informal Caregivers	People with Alzheimer's/dementia		No	No	No	No	No	No	Yes	No	No	No	No	No	No	Yes	No	No	Not Available	Not Available	Not Available
iOS	Cognitive Rehab in Dementia	https://apps.apple.com/ca/app/cognitive-rehab-in-dementia/id1316426480	Available	0	1	0	0	0	1	0	0	1	3	Free	n/a	Unavailable	2017	April 16, 2019	Education	Researchers	No	No	No	Yes	No	No	No	Clinicians and other care providers	Alzheimer's/dementia advocates	General public	No	No	No	No	No	No	Yes	No	No	No	No	No	No	Yes	Yes	Not Available	Not Available	Not Available	Not Available
iOS	Consultgeri: Dementia	https://apps.apple.com/ca/app/consultgeri-dementia/id962437779	Available	0	0	0	0	0	1	0	0	1	2	Free	n/a	Unavailable	2015	February 27, 2015	Medical	Miscellaneous	No	No	No	No	No	No	No	Clinicians and other care providers	Informal Caregivers	People with Alzheimer's/dementia	No	No	No	No	No	No	No	Yes	No	No	No	No	Yes	Yes	No	Not Available	Not Available	Not Available	Not Available
iOS	Dementia Caregiver Solutions	https://apps.apple.com/ca/app/dementia-caregiver-solutions-professional-advice-for/id969874075	Available	1	0	1	0	0	1	0	0	1	4	Premium	5	Unavailable	2015	July 10, 2015	Medical	Members of the public	No	No	No	No	Yes	No	No	Informal Caregivers	Clinicians and other care providers		No	No	No	No	No	No	Yes	No	No	No	No	No	No	No	No	Not Available	Not Available	Not Available	Not Available
iOS	Dementia Caring Response	https://apps.apple.com/ca/app/dementia-caring-response/id1314737683	Available	0	0	0	0	0	1	0	0	1	2	Free w/in-app purchases	n/a	Unavailable	2018	October 10, 2022	Health & Fitness	Miscellaneous	No	No	No	No	No	No	No	Informal Caregivers			No	No	No	No	No	No	Yes	No	No	No	No	No	No	No	No	Yes	Not Available	Not Available	No
iOS	Dementia Choices: Care	https://apps.apple.com/ca/app/dementia-choices-care-homes/id1584291575	Available	0	0	0	0	0	1	0	0	1	2	Free	n/a	Unavailable	2022	May 29, 2022	Education	Miscellaneous	No	No	No	No	No	Yes	No	Informal Caregivers	Friends or family who do not act in a caregiving capacity		No	No	No	No	No	No	No	Yes	No	No	No	No	No	No	No	Yes	Not Available	Not Available	No
iOS	Dementia Daily	https://apps.apple.com/ca/app/dementia-daily/id1506521083	Unavailable	0	0	0	0	0	1	0	0	0	1	Free	n/a	Unavailable	n/a	n/a	Lifestyle	Miscellaneous	No	No	No	No	Yes	No		People with Alzheimer's/dementia			No	No	No	No	Yes	Yes	No	No	No	No	No	No	No	No	No	Not Available	Not Available	Not Available	Not Available
iOS	Dementia Dictionary	https://apps.apple.com/ca/app/dementia-dictionary/id1576526051	Available	0	0	0	0	0	1	0	0	1	2	Free	n/a	Unavailable	2021	May 6, 2022	Medical	Miscellaneous	No	No	No	No	No	No	No	Informal Caregivers	General public		No	No	No	No	No	No	Yes	No	No	No	No	No	No	Yes	No	No	Not Available	Not Available	Not Available
iOS	Dementia Distractor	https://apps.apple.com/ca/app/dementia-distractor/id1530922228	Available	0	0	0	0	0	1	0	0	0	1	Free w/in-app purchases	n/a	Unavailable	n/a	n/a	Medical	Miscellaneous	No	No	No	No	No	No	No	Informal Caregivers			No	No	No	No	No	No	No	No	No	No	No	No	No	No	No	Not Available	Not Available	Not Available	Not Available
iOS	Dementia Guide Expert	https://apps.apple.com/ca/app/dementia-guide-expert/id1066913159	Available	1	1	1	1	0	1	0	0	0	5	Free	n/a	Unavailable	2016	November 16, 2022	Education	Miscellaneous	No	No	No	No	No	No	No	Informal Caregivers			No	No	No	No	No	No	Yes	No	No	No	No	No	Yes	Yes	Yes	No	Not Available	Not Available	Not Available
iOS	Dementia Solutions	https://apps.apple.com/ca/app/dementiasolutions/id1163988407	Available	0	0	0	1	0	1	0	0	1	3	Free	n/a	Unavailable	2016	July 3, 2017	Medical	Miscellaneous	No	No	No	No	No	No	No	Informal Caregivers	People with Alzheimer's/dementia	General public	No	No	No	No	No	No	Yes	No	No	No	No	No	No	No	No	Not Available	Not Available	Not Available	Not Available
iOS	Dementia Stages Ability Model	https://apps.apple.com/ca/app/dementia-stages-ability-model/id1528128949	Available	0	0	0	0	0	1	0	0	1	2	Free	5	Unavailable	n/a	n/a	Education	Miscellaneous	No	No	No	No	No	No	No	Informal Caregivers			No	No	No	No	No	No	Yes	No	No	No	No	No	Yes	Yes	No	Not Available	Not Available	Not Available	Not Available
iOS	Dementia Support	https://apps.apple.com/ca/app/dementia-support/id1556609589	Available	0	0	0	0	0	1	0	0	0	1	Free	n/a	Unavailable	2021	February 6, 2022	Health & Fitness	Miscellaneous	No	No	No	No	No	No	No	Informal Caregivers			No	No	No	No	No	No	Yes	No	Yes	No	No	No	Yes	Yes	No	No	Not Available	Not Available	Not Available
iOS	Dementia Test	https://apps.apple.com/ca/app/dementia-test-risk-calculator-of-dementia/id1014958634	Available	0	0	0	1	0	1	0	0	0	2	Free	4	Unavailable	2015	April 6, 2017	Medical	Medical app developer	No	No	No	No	No	No	No	Informal Caregivers	General public		No	No	No	No	No	Yes	Yes	Yes	No	No	No	No	No	No	No	Not Available	Not Available	Not Available	Not Available
iOS	DST Dementia	https://apps.apple.com/ca/app/dst-dementia-test/id1438095250	Available	1	0	0	0	0	1	0	0	1	3	Premium	n/a	Unavailable	2018	December 1, 2022	Medical	Miscellaneous	No	No	No	No	No	No	No	General public	People with Alzheimer's/dementia		No	No	No	No	No	No	Yes	Yes	No	No	No	No	No	Yes	No	No	Not Available	Not Available	No
iOS	eClinic Advanced Urgent Care	https://apps.apple.com/ca/app/eclinic-advanced-urgent-care/id6443701743	Available	0	0	0	0	0	1	0	0	0	1	Free w/in-app purchases	n/a	Unavailable	n/a	n/a	Medical	Medical app developer	No	No	No	No	No	No	No	People with Alzheimer's/dementia	Informal Caregivers		Yes	No	No	No	No	No	No	No	No	No	No	No	No	No	Yes	No	Not Available	Not Available	Not Available
iOS	GammaBoost: Defy Alzhimer's	https://apps.apple.com/ca/app/gammaboost-defy-alzheimers/id1562436820	Available	0	1	0	1	0	1	0	0	1	4	Premium	n/a	Unavailable	2021	August 31,2022	Health & Fitness	Miscellaneous	No	No	No	Yes	No	No	No	People with Alzheimer's/dementia	General public		No	No	No	No	No	No	No	No	No	No	No	No	Yes	Yes	No	No	No	Not Available	No
iOS	Geriatrics At Your Fingertips	https://apps.apple.com/ca/app/geriatrics-at-your-fingertips/id541103737	Available	0	0	0	0	1	1	0	0	1	3	Free w/in-app purchases	2.8	Unavailable	2012	September 21, 2022	Medical	Healthcare organizations	No	No	No	No	No	No	No	Informal Caregivers	Clinicians and other care providers		No	No	No	No	No	No	Yes	No	No	No	No	No	Yes	No	No	Yes	Not Available	Not Available	Yes
iOS	GuardIO - Family Care	https://apps.apple.com/ca/app/guardio-family-care/id1486830873	Available	0	0	0	0	0	1	0	1	1	3	Free	4.9	Unavailable	2020	January 15, 2023	Lifestyle	Miscellaneous	No	No	No	No	No	No	No	Informal Caregivers	People with Alzheimer's/dementia		No	No	No	No	No	No	No	No	No	Yes	No	No	No	No	No	Yes	Yes	Not Available	Not Available
iOS	InspireD Dementia Reminiscence	https://apps.apple.com/ca/app/inspired-dementia-reminiscence/id1544800098	Available	0	1	0	1	0	0	0	0	1	3	Free	n/a	Unavailable	2020	May 13, 2021	Health & Fitness	Researchers	No	No	No	No	No	Yes	No	People with Alzheimer's/dementia	Friends or family who do not act in a caregiving capacity	Informal Caregivers	No	No	No	No	No	No	No	No	No	Yes	No	No	Yes	No	No	Yes	Not Available	Not Available	Not Available
iOS	Lively Silver	https://apps.apple.com/ca/app/lively-silver/id662865115	Available	1	0	0	1	0	1	0	0	1	4	Free	n/a	Unavailable	2013	September 23, 2020	Health & Fitness	Researchers	No	No	No	Yes	No	No	No	People with Alzheimer's/dementia			No	No	No	No	No	No	No	No	No	No	No	Yes	Yes	No	Yes	Not Available	Not Available	Not Available	Not Available
iOS	Living Well With Dementia	https://apps.apple.com/ca/app/living-well-with-dementia/id1615051995	Available	0	0	0	0	0	1	0	0	0	1	Free	n/a	Unavailable	n/a	n/a	Medical	Healthcare organizations	No	No	No	Yes	No	No	No	People with Alzheimer's/dementia			No	No	No	No	No	No	No	No	No	No	No	No	No	No	Yes	Yes	No	Not Available	No
iOS	Memory Exercise for Alzheimers	https://apps.apple.com/ca/app/memory-exercises-for-alzheimer/id1449871843	Available	0	0	0	0	0	0	0	0	1	1	Free	n/a	Unavailable	2019	January 21, 2019	Health & Fitness	Miscellaneous	No	No	No	Yes	No	No	No	People with Alzheimer's/dementia			No	No	No	No	No	No	No	No	No	No	No	No	No	No	No	Not Available	Not Available	Not Available	Not Available
iOS	Memory Lane TV	https://apps.apple.com/ca/app/memory-lane-tv/id1496238704	Available	0	0	0	0	0	1	0	0	1	2	Free w/in-app purchases	n/a	Unavailable	2021	November 23, 2022	Health & Fitness	Miscellaneous	No	No	Yes	Yes	No	No	Yes	People with Alzheimer's/dementia	Informal Caregivers	Clinicians and other care providers	No	No	No	No	No	No	No	No	No	No	No	No	No	No	No	Yes	Yes	Not Available	Yes
iOS	Memoryz	https://apps.apple.com/ca/app/memoryz/id1506838838	Available	0	0	0	0	0	1	0	0	0	1	Free	5	Unavailable	n/a	n/a	Medical	Members of the public	No	No	Yes	No	No	Yes	No	People with Alzheimer's/dementia	Informal Caregivers	Friends or family who do not act in a caregiving capacity	No	No	No	No	Yes	Yes	Yes	No	Yes	Yes	No	No	No	No	No	Yes	Not Available	Not Available	No
iOS	Mind.Me	https://apps.apple.com/ca/app/mind-me/id1545607006	Available	0	0	0	0	0	0	0	0	1	1	Free	n/a	Unavailable	2020	December 21, 2020	Lifestyle	Miscellaneous	No	No	No	No	No	No	No	People with Alzheimer's/dementia	Informal Caregivers		No	No	No	No	No	No	Yes	Yes	No	No	No	No	No	No	No	Yes	Not Available	Not Available	Yes
iOS	Mito Komon Brain Training	https://apps.apple.com/ca/app/mito-k%C5%8Dmon-brain-training-for-dementia-prevention/id1029792035	Available	0	0	0	0	0	1	0	0	1	2	Free w/in-app purchases	n/a	Unavailable	2015	n/a	Games	Miscellaneous	No	No	No	Yes	No	No	No	People with Alzheimer's/dementia	General public	Alzheimer's/dementia advocates	No	No	No	No	No	No	No	No	No	No	No	Yes	No	No	No	Not Available	Not Available	Not Available	Not Available
iOS	My House of Memories	https://apps.apple.com/ca/app/my-house-of-memories/id847763460	Available	0	0	0	0	0	1	0	0	1	2	Free	n/a	Unavailable	2015	May 28, 2022	Health & Fitness	Miscellaneous	No	No	No	Yes	No	Yes	Yes	People with Alzheimer's/dementia	Informal Caregivers	Friends or family who do not act in a caregiving capacity	No	No	No	No	No	No	No	No	No	No	No	No	No	No	No	No	No	Not Available	No
iOS	Neureka	https://apps.apple.com/ca/app/neureka/id1510744878	Available	1	1	0	0	0	1	0	0	1	4	Free	n/a	Unavailable	2020	December 13, 2022	Health & Fitness	Researchers	No	No	No	Yes	No	No	No	General public	People with Alzheimer's/dementia	Informal Caregivers	No	No	No	No	No	No	No	No	No	No	No	Yes	Yes	Yes	No	Yes	Not Available	Not Available	Yes
iOS	Neurotrack	https://apps.apple.com/ca/app/neurotrack-brain-checkup/id1488169557	Available	0	0	0	1	1	1	1	0	1	5	Free	5	Unavailable	2020	July 30, 2022	Medical	Medical app developer	Yes	Yes	Yes	Yes	Yes	Yes	No	People with Alzheimer's/dementia			No	No	Yes	Yes	Yes	Yes	Yes	Yes	Yes	No	No	Yes	Yes	Yes	Yes	Yes	Not Available	Not Available	Yes
iOS	Precision Health Alzheimer's	https://apps.apple.com/ca/app/precision-health-alzheimers/id1048951028	Available	0	0	0	1	0	1	0	0	1	3	Premium	n/a	Unavailable	2015	June 19,2020	Health & Fitness	Medical app developer	No	No	No	No	No	No	No	Clinicians and other care providers	General public		No	No	No	No	No	No	No	No	No	No	No	No	No	Yes	No	No	No	Yes	No
iOS	Purple Alert Scotland	https://apps.apple.com/ca/app/purple-alert-scotland/id1527978327	Available	0	0	0	0	0	1	1	0	1	3	Free	n/a	Unavailable	2020	August 31, 2022	Social Networking	Miscellaneous	No	No	No	No	No	No	No	Friends or family who do not act in a caregiving capacity	People with Alzheimer's/dementia	Informal Caregivers	No	Yes	No	No	No	No	No	No	No	Yes	No	No	No	No	Yes	Yes	Not Available	Not Available	Yes
iOS	RecallCue Dementia Day Clock	https://apps.apple.com/ca/app/recallcue-connect/id1224175629	Available	0	0	0	0	0	1	0	1	1	3	Free w/in-app purchases	4	Unavailable	2020	January 11, 2023	Health & Fitness	Members of the public	No	No	No	No	No	Yes	No	People with Alzheimer's/dementia	Friends or family who do not act in a caregiving capacity	Informal Caregivers	No	No	No	No	No	Yes	No	No	No	Yes	No	No	No	No	No	Yes	Not Available	Not Available	Yes
iOS	Team-Based AlzCare	https://apps.apple.com/ca/app/team-based-alzcare/id1592112679	Available	0	0	0	0	0	1	0	1	1	3	Free	n/a	Unavailable	2021	January 19, 2022	Health & Fitness	Healthcare organizations	No	No	No	No	No	No	No	Clinicians and other care providers	Informal Caregivers		No	No	No	No	No	No	Yes	No	Yes	Yes	No	No	Yes	Yes	Yes	Yes	Yes	Not Available	Yes
iOS	The Dementia-Friendly Home	https://apps.apple.com/ca/app/the-dementia-friendly-home/id1051978132	Available	0	1	0	1	0	1	1	0	1	5	Free	n/a	Unavailable	2016	September 11, 2020	Medical	Healthcare organizations	No	No	No	Yes	No	No	No	Friends or family who do not act in a caregiving capacity	Informal Caregivers	General public	No	No	No	No	No	No	Yes	No	No	No	No	No	Yes	Yes	Yes	No	No	Not Available	No
iOS	Theora Link	https://apps.apple.com/ca/app/theora-link/id1391229607	Available	0	0	0	0	0	1	0	0	1	2	Free	2	Unavailable	2018	January 7, 2020	Health & Fitness	Medical app developer	No	No	No	No	No	Yes	No	People with Alzheimer's/dementia	Friends or family who do not act in a caregiving capacity	Clinicians and other care providers	Yes	Yes	No	No	No	No	Yes	No	Yes	Yes	No	No	No	No	Yes	Yes	Yes	Yes	Yes
iOS	Vera	https://apps.apple.com/ca/app/vera/id1601759603	Available	0	0	0	0	0	1	0	0	1	2	Free	n/a	Unavailable	2022	December 22, 2022	Health & Fitness	Miscellaneous	No	No	Yes	Yes	No	No	Yes	People with Alzheimer's/dementia	Friends or family who do not act in a caregiving capacity	Clinicians and other care providers	No	No	No	No	No	No	No	No	No	Yes	No	No	No	No	No	Yes	Yes	Not Available	Yes
iOS	Young Onset Dementia	https://apps.apple.com/ca/app/young-onset-dementia-yod/id1087340224	Available	0	0	0	0	0	1	0	0	1	2	Free	n/a	Unavailable	2016	August 19, 2022	Medical	Healthcare organizations	No	No	Yes	No	Yes	No	No	People with Alzheimer's/dementia	Friends or family who do not act in a caregiving capacity	Informal Caregivers	No	No	No	No	No	No	Yes	No	No	No	No	No	No	No	Yes	Not Available	Not Available	Not Available	Not Available
iOS	Your Care Card	https://apps.apple.com/ca/app/your-care-card/id1355112732	Available	0	0	0	0	0	1	0	0	1	2	Free	n/a	Unavailable	2018	September 13, 2022	Health & Fitness	Members of the public	No	No	No	Yes	No	Yes	No	People with Alzheimer's/dementia	Friends or family who do not act in a caregiving capacity	Clinicians and other care providers	Yes	No	No	No	No	No	Yes	No	No	Yes	No	No	No	No	No	Not Available	Not Available	Not Available	Not Available
iOS	Zinnia TV	https://apps.apple.com/ca/app/zinnia-tv/id1636634532	Available	0	0	0	0	0	1	0	0	1	2	Free w/in-app purchases	5	Unavailable	2022	November 8, 2022	Health & Fitness	Miscellaneous	No	No	No	Yes	No	No	No	General public	People with Alzheimer's/dementia		No	No	No	No	No	No	No	No	No	No	No	No	No	No	No	Yes	Yes	Not Available	Yes
iOS/Alzheimer's Association	Walk to End Alzheimer's	https://apps.apple.com/us/app/walk-to-end-alzheimers/id518217803	Available	0	0	0	0	0	1	0	0	1	2	Free	4.8	Unavailable	2012	August 24,2022	Health & Fitness	Healthcare organizations	Yes	No	No	No	No	Yes	No	General public	People with Alzheimer's/dementia	Alzheimer's/dementia advocates	No	No	Yes	Yes	No	No	No	No	Yes	Yes	Yes	No	No	No	No	Yes	Not Available	Not Available	Yes
iOS/Alzheimer's Disease International	Memory Lane Games	https://apps.apple.com/us/app/memory-lane-games/id1517193093	Available	0	1	0	1	1	1	1	0	1	6	Free	4.9	Unavailable	2020	December 1, 2022	Health & Fitness	Healthcare organizations	No	No	Yes	Yes	No	No	No	People with Alzheimer's/dementia	Friends or family who do not act in a caregiving capacity	General public	No	No	No	No	No	No	Yes	No	No	No	No	No	Yes	Yes	Yes	Not Available	Not Available	Not Available	Not Available
iOS/Alzheimer's Family Center	Dementia Emergency	https://apps.apple.com/ca/app/dementia-emergency/id1072396675	Available	0	0	0	0	0	1	0	0	1	2	Free	n/a	Unavailable	2016	February 26, 2016	Medical	Miscellaneous	No	No	No	No	No	Yes	No	People with Alzheimer's/dementia	Friends or family who do not act in a caregiving capacity	Informal Caregivers	No	No	No	No	No	No	Yes	No	No	No	No	No	No	No	No	Not Available	Not Available	Not Available	Not Available
iOS/Alzheimer's Family Center	MindMate	https://apps.apple.com/us/app/mindmate-for-a-healthy-brain/id1030422375	Available	0	0	0	0	0	1	0	0	1	2	Free	4.8	Unavailable	2018	August 24, 2021	Health & Fitness	Members of the public	Yes	No	No	Yes	Yes	Yes	No	General public	People with Alzheimer's/dementia	Informal Caregivers	No	No	No	No	Yes	Yes	Yes	No	No	No	No	Yes	Yes	No	No	Yes	Yes	Not Available	Yes
iOS/National Aphasia Association	Constant Therapy	https://apps.apple.com/ca/app/constant-therapy/id575764424	Available	0	1	1	0	1	1	0	0	1	5	Free w/in-app purchases	3.9	Unavailable	2018	April 21, 2022	Health & Fitness	Researchers	No	No	No	Yes	No	No	No	People with Alzheimer's/dementia	Friends or family who do not act in a caregiving capacity	Informal Caregivers	No	No	Yes	Yes	No	No	Yes	No	Yes	No	No	Yes	Yes	Yes	No	Yes	Not Available	Not Available	Yes
Microsoft	Alzheimer's News	https://apps.microsoft.com/store/detail/alzheimers-news/9NBLGGH2VC19	Available	0	0	0	0	0	0	0	0	0	0	Free	n/a	Unavailable	2015	n/a	News & Weather	Miscellaneous	No	No	No	No	No	No	No	General public			No	No	No	No	No	No	Yes	No	No	No	No	No	No	No	No	Not Available	Not Available	Not Available	Not Available
Microsoft	Crucidrac	https://apps.microsoft.com/store/detail/crucidrac/9MWVHX8SD5QX	Available	0	0	0	0	0	0	0	0	0	0	Premium	n/a	Unavailable	2022	n/a	Education	Miscellaneous	No	No	No	Yes	No	No	No	General public	People with Alzheimer's/dementia		No	No	No	No	No	No	No	No	No	No	No	Yes	No	No	No	Not Available	Not Available	Not Available	Not Available
Microsoft	Friendly Clock	https://apps.microsoft.com/store/detail/friendly-clock/9NBLGGH402RC	Available	0	0	0	0	0	0	0	0	1	1	Free	4.5	Unavailable	2016	December 20, 2021	Productivity	Miscellaneous	No	Yes	No	No	No	No	No	People with Alzheimer's/dementia			No	No	No	No	No	No	No	No	No	No	No	No	No	No	No	Not Available	Not Available	Not Available	Not Available
Microsoft	GDDS	https://apps.microsoft.com/store/detail/gdds/9NQ474J7X3HC	Available	0	1	0	0	0	0	0	0	0	1	Free	n/a	Unavailable	2018	n/a	Medical	Miscellaneous	No	No	No	No	No	No	No	Clinicians and other care providers	General public		No	No	No	No	No	No	No	Yes	No	No	No	No	Yes	Yes	No	Not Available	Not Available	Not Available	Not Available
Microsoft	Motiview	https://apps.microsoft.com/store/detail/motiview/9WZDNCRDSF2Q	Available	0	0	0	0	0	0	0	0	0	0	Free	n/a	Unavailable	2014	n/a	Health & Fitness	Miscellaneous	Yes	No	No	No	No	No	No	Friends or family who do not act in a caregiving capacity	Informal Caregivers	People with Alzheimer's/dementia	No	No	No	No	No	No	No	No	No	No	No	No	No	No	No	Not Available	Not Available	Not Available	Not Available
Microsoft	Visual Reminders	https://apps.microsoft.com/store/detail/visual-reminders/9NBLGGH5D27B	Available	0	0	0	0	0	0	0	0	0	0	Free	3	Unavailable	2016	n/a	Productivity	Miscellaneous	No	No	No	No	No	No	No	People with Alzheimer's/dementia	General public		No	No	No	No	No	Yes	No	No	No	No	No	No	No	No	No	Not Available	Not Available	Not Available	Not Available
